# Supplementary material for: Mechanism and Kinetics of Non-Electroactive Chlorate Electroreduction via Catalytic Redox-Mediator Cycle Without Catalyst’s Addition (EC-Autocat Process)
Source: Molecules. 2025 Aug 20;30(16):3432. doi: 10.3390/molecules30163432 (PMC12388821; doi:10.3390/molecules30163432)
Supplement: Supplementary file 1 [file molecules-30-03432-s001.zip]

Archive with 1 entries (1 files):
- molecules-3714490-supplementary.pdf
